# Supplementary material for: Dangerous Stops: Nonsense Mutations Can Dramatically Increase Frequency of Prion Conversion
Source: Int J Mol Sci. 2021 Feb 3;22(4):1542. doi: 10.3390/ijms22041542 (PMC7913716; doi:10.3390/ijms22041542)
Supplement: Supplementary file 1 [file ijms-22-01542-s001.zip]

Archive with 2 entries (2 files):
- ijms-1080443-supplementary final.docx
- ijms-1080443-supplementary final.pdf
